# Supplementary material for: Rheological and Physicochemical Characterization of Structured Chia Oil: A Novel Approach Using a Low-Content Shellac Wax/Beeswax Blend as Oleogelant
Source: Gels. 2025 Aug 25;11(9):680. doi: 10.3390/gels11090680 (PMC12469946; doi:10.3390/gels11090680)
Supplement: Supplementary file 1 [file gels-11-00680-s001.zip]

Archive with 1 entries (1 files):
- gels-3783551-supplementary.pdf
